# Supplementary material for: Within and Among Patch Variability in Patterns of Insect Herbivory Across a Fragmented Forest Landscape
Source: PLoS One. 2016 Mar 3;11(3):e0150843. doi: 10.1371/journal.pone.0150843 (PMC4777537; doi:10.1371/journal.pone.0150843)
Supplement: S2 Table — Detailed breakdown of the forest patches used as field sites in this study. Provided are precise GPS coordinates of patches, the years they were used, patch size (in hectares) and patch connectivity (measured as a proximity index [54]). (XLSX) [file pone.0150843.s003.xlsx]

## Sheet: Data Double Check Google Earth
S2 Table. Characteristics of field sites used in this study. Detailed breakdown of the forest patches used as field sites in this study. Provided are precise GPS coordinates of patches, the years they were used, patch size (in hectares) and patch connectivity (measured as a proximity index [54]).
Site#	Patch #	Year(s) Used	Treatment (L large, S small, C connected, I isolated)	Size (ha)	Connectivity (PROX index)	WP1	WP2	Lat	Long
1	1455	2011, 2012	LC	696.362	2194.02	0635462	5053889	45.6253	-73.2623
2	1495	2011, 2012	LC	223.224	791.788	0642674	5054751	45.6316	-73.1695
3	1801	2011, 2012	LC	4880.94	938.473	0637423	5059869	45.6787	-73.2354
4	2000	2011, 2012	LC	1004.56	3494.46	0646647	5069655	45.7649	-73.1141
5	2241	2011, 2012	LC	1397.36	4550.85	0647735	5075280	45.8153	-73.0984
6	1548	2011, 2012	LI	376.841	176.609	0647486	5055238	45.635	-73.1077
7	1818	2011, 2012	LI	86.1814	11.1274	0642428	5066154	45.7343	-73.1693
8	1896	2012	LI	484.926	39.1884	0637531	5066692	45.7401	-73.2321
9	1942	2011, 2012	LI	438.85	16.2156	0636421	5071176	45.7807	-73.2451
10	2047	2011, 2012	LI	209.215	7.5748	0640409	5075783	45.8213	-73.1925
11	2218	2011	LI	907.885	53.117	0640042	5079136	45.8516	-73.1962
12	1078	2012	SC	7.8156	5661.01	0649487	5037275	45.473	-73.0875
13	1088	2012	SC	6.7	5800	0654000	5039886	45.4955	-73.029
14	1433	2011, 2012	SC	14.4947	119.184	0646758	5053739	45.6217	-73.1175
15	1828	2011, 2012	SC	10.0658	93.7086	0642652	5067417	45.7456	-73.1661
16	2056	2011, 2012	SC	10.9116	43.1581	0640895	5077036	45.8325	-73.1859
17	1810	2011	SC	19.3295	743.756	0636948	5066341	45.7371	-73.2397
18	1048	2011	SC	30	155.761	0640697	5035435	45.4583	-73.2004
19	1023	2012	SI	8.6882	2.5981	0648089	5034287	45.4464	-73.1063
20	1058	2011, 2012	SI	8	16.6004	0638217	5035728	45.4614	-73.2321
21	1687	2011, 2012	SI	7	27.0175	0639584	5061519	45.6932	-73.2072
22	1770	2011, 2012	SI	7.45	8.3987	0643363	5064617	45.7203	-73.1578
23	1933	2011, 2012	SI	10	3.0437	0644831	5072083	45.7871	-73.1367
24	1837	2011	SI	13.3929	6.7309	0644459	5067872	45.7493	-73.1428
